# Supplementary material for: APEX: an Annotation Propagation Workflow through Multiple Experimental Networks to Improve the Annotation of New Metabolite Classes in Caenorhabditis elegans
Source: Anal Chem. 2023 Nov 20;95(48):17550–8. doi: 10.1021/acs.analchem.3c02797 (PMC10701709; doi:10.1021/acs.analchem.3c02797)
Supplement: Supplementary file 2 — ac3c02797_si_002.xlsx [file ac3c02797_si_002.xlsx]

## Sheet: S1 - GPNAE transformation
Name	Formula difference	mass
Acetylation (+C2H2O)	C2H2O	42.0106
Amination (+NH)	NH	15.0109
Amination (+NH2)	NH2	16.0187
Amination (+NH3)	NH3	17.0265
C	C	12
C2	C2	24
C2H2	C2H2	26.0157
C2H4O	C2H4O	44.0262
C3H6	C3H6	42.047
C4H8	C4H8	56.0626
C5H2	C5H2	62.0157
Carboxylation (+CO2)	CO2	43.9898
CH4	CH4	16.0313
Condensation (+H2O)	H2O	18.0106
Deamination (+CH2O)	CH2O	30.0106
Disaccharide (+C12H20O11)	C12H20O11	340.101
Ethylation (+C2H4)	C2H4	28.0313
Formylation (+CO)	CO	27.9949
Hexose (C6H10O5)	C6H10O5	162.053
Hydrogenation (+H2)	H2	2.01565
Hydroxylation (+O)	O	15.9949
Isoprenylation (+C5H8)	C5H8	68.0626
Methylation (+CH2)	CH2	14.0157
O2	O2	31.9898
Table S1 (Bio)Chemical transformation list used for generating the mass difference networks for the annotation of GPNAEs

## Sheet: S2 - ascr MOGL transformation
Name	Formula difference	mass
ascr -> hbas (+C7H4O2)	C7H4O2	120.021
ascr -> icas (+C9H5NO)	C9H5NO	143.037
ascr -> mbas (+C5H6O)	C5H6O	82.0419
ascr#1	C13H22O5	258.147
C	C	12
C2H2	C2H2	26.0157
C2H4O	C2H4O	44.0262
C3H6	C3H6	42.047
C3H6O	C3H6O	58.0419
C4H8	C4H8	56.0626
C4H8O	C4H8O	72.0575
Carboxylation (+CO2)	CO2	43.9898
Condensation (+H2O)	H2O	18.0106
Ethylation (+C2H4)	C2H4	28.0313
Formylation (+CO)	CO	27.9949
Hexose (C6H10O5)	C6H10O5	162.053
Hydrogenation (+H2)	H2	2.01565
Hydroxylation (+O)	O	15.9949
Methylation (+CH2)	CH2	14.0157
Phosphorylation (+HPO3)	HPO3	79.9663
Table S2 (Bio)Chemical transformation list used for generating the mass difference networks for the annotation of ascarosides and MOGLs

## Sheet: S3 - Overlap 3 layer
Number of manual annotations in SNS	Overlap between all SNS	Overlap between SNS 1 + SNS 2	Overlap between SNS 1 + SNS 3	Overlap between SNS 2 + SNS 3
1	1 (20%)	0	0	0
2	1 (33%)	0	0	0
5	2 (18%)	3 (27%)	4 (36%)	0
Table S3 Overlap of molecular formulas predicted only keeping annotations having a match in 3 layers by APEX by using different seed nodes in three sets

## Sheet: S4 - Overlap manual annotations
Number of seed nodes	Matches in SNS 1	Matches in SNS 2	Matches in SNS 2
1	5/5	3/3	15/15
2	18/19	10/10	20/20
5	36/36	38/39	34/35
10	36/38	43/44	46/48
19	48/50	48/50	48/50
Table S4 Overlap of molecular fromula predicted by APEX and all manually annotated compounds (93 in total)

## Sheet: S5 - No of APEX annotations
Number of seed nodes	No of APEX annotations in SNS 1	No of APEX annotations in SNS 2	No of APEX annotations in SNS 3
1	53	41	48
2	51	58	67
5	127	112	114
10	142	179	173
19	204	204	204
Table S5 Total number of annotations made with different seed nodes. The more Seed nodes the more annotations
